# Supplementary material for: Supporting resident well-being on and outside the ICU during the COVID-19 pandemic: the use and value of institutional interventions and individual strategies
Source: Med Educ Online. 2021 Sep 21;26(1):1978129. doi: 10.1080/10872981.2021.1978129 (PMC8462914; doi:10.1080/10872981.2021.1978129)
Supplement: Supplemental Material [file ZMEO_A_1978129_SM2659.zip]

Archive with 3 entries (2 files):
- Supplementray/
- Supplementray/Figure 1 Supplementary file.docx
- Supplementray/Supplementary file_Survey_MEOnline .docx
